# Supplementary material for: Biogenic ZnO Nanoparticles Synthesized Using a Novel Plant Extract: Application to Enhance Physiological and Biochemical Traits in Maize
Source: Nanomaterials (Basel). 2021 May 12;11(5):1270. doi: 10.3390/nano11051270 (PMC8151215; doi:10.3390/nano11051270)
Supplement: Supplementary file 1 [file nanomaterials-11-01270-s001.zip]

Archive with 1 entries (1 files):
- nanomaterials-1194979-supplementary.pdf
